# Supplementary material for: Identification of RNA Methylation-Related lncRNAs Signature for Predicting Hot and Cold Tumors and Prognosis in Colon Cancer
Source: Front Genet. 2022 Apr 6;13:870945. doi: 10.3389/fgene.2022.870945 (PMC9019570; doi:10.3389/fgene.2022.870945)
Supplement: Supplementary file 1 [file Table1.XLS]

## Sheet: Table S1
Table S1.Prediction of RNA methylation sites in the m6A-Atlas, m5C-Atlas and m7GHub databases
	m6A_atalas_output	m5C_atalas_output	m7Ghub_output
STARD7-AS1	6	9	1
FRMD6-AS1	0	5	0

## Sheet: Table S2
Table S2.Prediction of RNA methylation sites in the SRAMP, RNAm5Cfinder and iRNA-m7G databases
	SRAMP	RNAm5Cfinder (score≥0.1)	iRNA-m7G
ALMS1-IT1	1	4	41
TNFRSF10A-AS1	10	11	42
FRMD6-AS1	15	7	223
STARD7-AS1	82	108	154
LINC02257	179	83	44
AP001505.1	3	5	366
AC019205.1	95	99	168
